# Supplementary material for: Comparative resistomics analysis of multidrug‐resistant Chryseobacteria
Source: Environ Microbiol Rep. 2024 Jun 23;16(3):e13288. doi: 10.1111/1758-2229.13288 (PMC11194056; doi:10.1111/1758-2229.13288)
Supplement: Supplementary file 1 — Data S1. Supporting Information. [file EMI4-16-e13288-s001.xlsx]

## Sheet: Sheet2
IMG Genome ID/NCBI assembly accession number	Taxon	Sequencing Center	Source	Passfilter
2595699003	Chryseobacterium bovis DSM 19482	DOE Joint Genome Institute (JGI)	Animal	Yes
2600255101	Chryseobacterium haifense DSM 19056	University of Pennsylvania	Animal	Yes
2671180711	Chryseobacterium senegalense FF12	Research Unit on Emerging Infectious and Tropical Diseases ( URMITE )	Animal	Yes
2681813505	Chryseobacterium joostei DSM 16927	DOE Joint Genome Institute (JGI)	Animal	Yes
2681813514	Chryseobacterium piscicola DSM 21068	DOE Joint Genome Institute (JGI)	Animal	Yes
2681813521	Chryseobacterium chaponense DSM 23145	DOE Joint Genome Institute (JGI)	Animal	Yes
2681813564	Chryseobacterium balustinum DSM 16775	DOE Joint Genome Institute (JGI)	Animal	Yes
2684622847	Chryseobacterium hominis DSM 19326	DOE Joint Genome Institute (JGI)	Animal	Yes
2684623028	Chryseobacterium oranimense DSM 19055	DOE Joint Genome Institute (JGI)	Animal	Yes
2687453786	Chryseobacterium culicis DSM 23031	DOE Joint Genome Institute (JGI)	Animal	Yes
2690315624	Chryseobacterium scophthalmum DSM 16779	DOE Joint Genome Institute (JGI)	Animal	Yes
2695420920	Chryseobacterium carnipullorum DSM 25581	DOE Joint Genome Institute (JGI)	Animal	Yes
2744054644	Chryseobacterium sp. J200	Memorial University	Animal	Yes
2751185876	Chryseobacterium arthrosphaerae CC-VM-7	Korea University	Animal	Yes
2751185878	Chryseobacterium sp. MOF25P	Molecular Systematics, Cefas	Animal	Yes
2751185879	Chryseobacterium sp. BGARF1	Molecular Systematics, Cefas	Animal	Yes
2841714970	Chryseobacterium carnipullorum G0188	Bacterial Special Pathogens Branch (CDC)	Animal	Yes
2849042100	Chryseobacterium haifense G0079	Bacterial Special Pathogens Branch (CDC)	Animal	Yes
2851064847	Chryseobacterium carnis G0081	Bacterial Special Pathogens Branch (CDC)	Animal	Yes
2851072688	Chryseobacterium carnipullorum F9942	Bacterial Special Pathogens Branch (CDC)	Animal	Yes
2871685389	Chryseobacterium sp. CBo1	University of Liverpool	Animal	Yes
2871701178	Chryseobacterium cucumeris G0235	Bacterial Special Pathogens Branch (CDC)	Animal	Yes
2871710237	Chryseobacterium viscerum 687B-08	Korea university	Animal	Yes
2874363422	Chryseobacterium oncorhynchi 701B-08	Korea university	Animal	Yes
2874367997	Chryseobacterium lactis NCTC 11390	Korea university	Animal	Yes
2881345350	Chryseobacterium sp. 7_F195	University of the Free State	Animal	Yes
2881349752	Chryseobacterium sp. 5_R23647	University of the Free State	Animal	Yes
2882088605	Chryseobacterium sp. CH25	University of KwaZulu-Natal	Animal	Yes
2882890103	Chryseobacterium sp. KBW03	Tufts University	Animal	Yes
2885289247	Chryseobacterium sp. CH21	University of KwaZulu-Natal	Animal	Yes
2888282617	Chryseobacterium sp. SNU WT5	Seoul National University	Animal	Yes
GCF_014207835.1	Chryseobacterium sediminis S00068	DOE Joint Genome Institute (JGI)	Animal	No
2622736498	Chryseobacterium halperniae DSM 19921	DOE Joint Genome Institute (JGI)	Animal	No
2847593706	Chryseobacterium lactis G0197	Bacterial Special Pathogens Branch (CDC)	Animal	No
2859310504	Chryseobacterium lactis KC_1864	Bacterial Special Pathogens Branch (CDC)	Animal	No
GCF_014204415.1	Chryseobacterium defluvii S00151	DOE Joint Genome Institute (JGI)	Animal	Yes
GCF_014207845.1	Chryseobacterium shigense S00064	DOE Joint Genome Institute (JGI)	Animal	Yes
GCF_014207845.1	Chryseobacterium shingense S00136	DOE Joint Genome Institute (JGI)	Animal	Yes
2562617092	Chryseobacterium gleum F93, ATCC 35910	Baylor College of Medicine	Clinical setting	Yes
2563367141	Chryseobacterium indologenes NBRC 14944	National Institute of Technology and Evaluation	Clinical setting	Yes
2687453775	Chryseobacterium treverense DSM 22251	DOE Joint Genome Institute (JGI)	Clinical setting	Yes
2816332311	Chryseobacterium indologenes FDAARGOS_337	Institute for Genome Sciences, University of Maryland School of Medicine, US Food and Drug Administration	Clinical setting	Yes
2816332345	Chryseobacterium indologenes FDAARGOS_379	Institute for Genome Sciences, University of Maryland School of Medicine, US Food and Drug Administration	Clinical setting	Yes
2816332650	Chryseobacterium sp. PMSZPI	Bhabha Atomic Research Centre	Clinical setting	Yes
2843989818	Chryseobacterium indologenes FDAARGOS_519	Institute for Genome Sciences, University of Maryland School of Medicine, US Food and Drug Administration	Clinical setting	Yes
2843994856	Chryseobacterium sp. H6466	Bacterial Special Pathogens Branch (CDC)	Clinical setting	Yes
2847606532	Chryseobacterium indologenes FDAARGOS_510	Institute for Genome Sciences, University of Maryland School of Medicine, US Food and Drug Administration	Clinical setting	Yes
2847611096	Chryseobacterium indologenes FDAARGOS_537	Institute for Genome Sciences, University of Maryland School of Medicine, US Food and Drug Administration	Clinical setting	Yes
2847620547	Chryseobacterium sp. H3001	Bacterial Special Pathogens Branch (CDC)	Clinical setting	Yes
2849044883	Chryseobacterium shandongense H5143	Bacterial Special Pathogens Branch (CDC)	Clinical setting	Yes
2851049461	Chryseobacterium taklimakanense H4753	Bacterial Special Pathogens Branch (CDC)	Clinical setting	Yes
2851052272	Chryseobacterium sp. 6424	Korea Centers for Disease Control and Prevention	Clinical setting	Yes
2851054806	Chryseobacterium taklimakanense F9257	Bacterial Special Pathogens Branch (CDC)	Clinical setting	Yes
2851057275	Chryseobacterium gleum 110146	The First Affiliated Hospital, School of Medicine, Zhejiang University	Clinical setting	Yes
2851061647	Chryseobacterium sp. F5649	Bacterial Special Pathogens Branch (CDC)	Clinical setting	Yes
2859288055	Chryseobacterium shandongense G0239	Bacterial Special Pathogens Branch (CDC)	Clinical setting	Yes
2859296888	Chryseobacterium bernardetii H4638	Bacterial Special Pathogens Branch (CDC)	Clinical setting	Yes
2859305800	Chryseobacterium indologenes H5559	Bacterial Special Pathogens Branch (CDC)	Clinical setting	Yes
2871698510	Chryseobacterium haifense F4391	Bacterial Special Pathogens Branch (CDC)	Clinical setting	Yes
2871705919	Chryseobacterium sp. CCH4-E10	Georgia Institute of Technology, U.S. Environmental Protection Agency	Clinical setting	Yes
2874339030	Chryseobacterium hominis DSM 22165	Bacterial Special Pathogens Branch (CDC)	Clinical setting	Yes
2874349167	Chryseobacterium sp. G0240	Bacterial Special Pathogens Branch (CDC)	Clinical setting	Yes
2874373188	Chryseobacterium mucoviscidosis VT16-26	Human Microbiology Institute, New York, Institute of Human Microbiology	Clinical setting	Yes
GCF_014218785.1	Chryseobacterium bernardetii	The Hong Kong Polytechnic University	Clinical setting	Yes
GCF_014218815.1	Chryseobacterium indologenes	The Hong Kong Polytechnic University	Clinical setting	Yes
GCF_014218905.1	Chryseobacterium sp. C3	The Hong Kong Polytechnic University	Clinical setting	Yes
GCF_014218915.1	Chryseobacterium sp. C2	The Hong Kong Polytechnic University	Clinical setting	Yes
GCF_014218945.1	Chryseobacterium sp. C1	The Hong Kong Polytechnic University	Clinical setting	Yes
GCF_014220145.1	Chryseobacterium indologenes	The Hong Kong Polytechnic University	Clinical setting	Yes
GCF_014220155.1	Chryseobacterium indologenes	The Hong Kong Polytechnic University	Clinical setting	Yes
GCF_014220165.1	Chryseobacterium indologenes	The Hong Kong Polytechnic University	Clinical setting	Yes
GCF_014220395.1	Chryseobacterium indologenes	The Hong Kong Polytechnic University	Clinical setting	Yes
GCF_014220445.1	Chryseobacterium indologenes	The Hong Kong Polytechnic University	Clinical setting	Yes
GCF_014220465.1	Chryseobacterium indologenes	The Hong Kong Polytechnic University	Clinical setting	Yes
GCF_014220515.1	Chryseobacterium indologenes	The Hong Kong Polytechnic University	Clinical setting	Yes
GCF_014220635.1	Chryseobacterium indologenes	The Hong Kong Polytechnic University	Clinical setting	Yes
GCF_014220695.1	Chryseobacterium indologenes	The Hong Kong Polytechnic University	Clinical setting	Yes
GCF_014220755.1	Chryseobacterium lactis	The Hong Kong Polytechnic University	Clinical setting	Yes
GCF_014220895.1	Chryseobacterium lactis	The Hong Kong Polytechnic University	Clinical setting	Yes
2687453795	Chryseobacterium indologenes DSM 16777	DOE Joint Genome Institute (JGI)	Clinical setting	No
2816332551	Chryseobacterium indologenes NCTC 10796	Wellcome Trust Sanger Institute	Clinical setting	No
2852415504	Chryseobacterium balustinum KC_1863	Bacterial Special Pathogens Branch (CDC)	Clinical setting	No
2888289149	Chryseobacterium nakagawai NCTC 13529	Wellcome Trust Sanger Institute	Clinical setting	No
GCF_014218885.1	Chryseobacterium bernardetii	The Hong Kong Polytechnic University	Clinical setting	No
GCF_014219895.1	Chryseobacterium indologenes	The Hong Kong Polytechnic University	Clinical setting	No
GCF_014219945.1	Chryseobacterium indologenes	The Hong Kong Polytechnic University	Clinical setting	No
GCF_014220185.1	Chryseobacterium indologenes	The Hong Kong Polytechnic University	Clinical setting	No
GCF_014220225.1	Chryseobacterium indologenes	The Hong Kong Polytechnic University	Clinical setting	No
GCF_014220245.1	Chryseobacterium indologenes	The Hong Kong Polytechnic University	Clinical setting	No
GCF_014220265.1	Chryseobacterium indologenes	The Hong Kong Polytechnic University	Clinical setting	No
GCF_014220275.1	Chryseobacterium indologenes	The Hong Kong Polytechnic University	Clinical setting	No
GCF_014220285.1	Chryseobacterium indologenes	The Hong Kong Polytechnic University	Clinical setting	No
GCF_014220295.1	Chryseobacterium indologenes	The Hong Kong Polytechnic University	Clinical setting	No
GCF_014220345.1	Chryseobacterium indologenes	The Hong Kong Polytechnic University	Clinical setting	No
GCF_014220365.1	Chryseobacterium indologenes	The Hong Kong Polytechnic University	Clinical setting	No
GCF_014220375.1	Chryseobacterium indologenes	The Hong Kong Polytechnic University	Clinical setting	No
GCF_014220405.1	Chryseobacterium indologenes	The Hong Kong Polytechnic University	Clinical setting	No
GCF_014220475.1	Chryseobacterium indologenes	The Hong Kong Polytechnic University	Clinical setting	No
GCF_014220505.1	Chryseobacterium indologenes	The Hong Kong Polytechnic University	Clinical setting	No
GCF_014220525.1	Chryseobacterium indologenes	The Hong Kong Polytechnic University	Clinical setting	No
GCF_014220565.1	Chryseobacterium indologenes	The Hong Kong Polytechnic University	Clinical setting	No
GCF_014220575.1	Chryseobacterium indologenes	The Hong Kong Polytechnic University	Clinical setting	No
GCF_014220605.1	Chryseobacterium indologenes	The Hong Kong Polytechnic University	Clinical setting	No
GCF_014220615.1	Chryseobacterium indologenes	The Hong Kong Polytechnic University	Clinical setting	No
GCF_014220655.1	Chryseobacterium indologenes	The Hong Kong Polytechnic University	Clinical setting	No
GCF_000612925.1	Chryseobacterium oranimense	European Bioinformatics Institute	Clinical setting	No
GCF_001295265.1	Chryseobacterium indologenes	The Hong Kong Polytechnic University	Clinical setting	Yes
2511231000	Chryseobacterium populi CF314	Oak Ridge National Laboratory	Environment	Yes
2523533536	Chryseobacterium daeguense DSM 19388	DOE Joint Genome Institute (JGI)	Environment	Yes
2523533548	Chryseobacterium gregarium DSM 19109	DOE Joint Genome Institute (JGI)	Environment	Yes
2523533629	Chryseobacterium palustre DSM 21579	DOE Joint Genome Institute (JGI)	Environment	Yes
2524614876	Chryseobacterium caeni DSM 17710	DOE Joint Genome Institute (JGI)	Environment	Yes
2582581278	Chryseobacterium sp. CF365	DOE Joint Genome Institute (JGI)	Environment	Yes
2582581281	Chryseobacterium sp. CF284	DOE Joint Genome Institute (JGI)	Environment	Yes
2582581873	Chryseobacterium sp. OV259	DOE Joint Genome Institute (JGI)	Environment	Yes
2585427834	Chryseobacterium hispalense DSM 25574	Lycoming College	Environment	Yes
2585428045	Chryseobacterium sp. OV705	DOE Joint Genome Institute (JGI)	Environment	Yes
2585428060	Chryseobacterium sp. OV715	DOE Joint Genome Institute (JGI)	Environment	Yes
2585428061	Chryseobacterium sp. CF356	DOE Joint Genome Institute (JGI)	Environment	Yes
2585428095	Chryseobacterium sp. YR005	DOE Joint Genome Institute (JGI)	Environment	Yes
2585428115	Chryseobacterium sp. YR561	DOE Joint Genome Institute (JGI)	Environment	Yes
2585428182	Chryseobacterium sp. YR477	DOE Joint Genome Institute (JGI)	Environment	Yes
2585428183	Chryseobacterium sp. YR485	DOE Joint Genome Institute (JGI)	Environment	Yes
2585428184	Chryseobacterium sp. YR480	DOE Joint Genome Institute (JGI)	Environment	Yes
2585428185	Chryseobacterium sp. YR459	DOE Joint Genome Institute (JGI)	Environment	Yes
2585428187	Chryseobacterium sp. YR460	DOE Joint Genome Institute (JGI)	Environment	Yes
2588253712	Chryseobacterium sp. OV279	DOE Joint Genome Institute (JGI)	Environment	Yes
2588254255	Chryseobacterium sp. YR221	DOE Joint Genome Institute (JGI)	Environment	Yes
2588254257	Chryseobacterium sp. YR203	DOE Joint Genome Institute (JGI)	Environment	Yes
2600255398	Chryseobacterium taiwanense LMG 23355	University of Malaya	Environment	Yes
2609460303	Chryseobacterium sp. P1-3	Kyungpook National University	Environment	Yes
2609460311	Chryseobacterium antarcticum LMG 24720	Lycoming College	Environment	Yes
2617271206	Chryseobacterium formosense LMG 24722	Lycoming College	Environment	Yes
2617271207	Chryseobacterium vrystaatense LMG 22846	Lycoming College	Environment	Yes
2617271210	Chryseobacterium soli DSM 19298	Lycoming College	Environment	Yes
2617271211	Chryseobacterium luteum DSM 18605	Lycoming College	Environment	Yes
2617271259	Chryseobacterium sp. JM1	Lycoming College	Environment	Yes
2619619117	Chryseobacterium halperniae LMG 24401	Lycoming College	Environment	Yes
2619619118	Chryseobacterium sp. FH1	Lycoming College	Environment	Yes
2619619246	Chryseobacterium piperi CTM	Lycoming College	Environment	Yes
2630968809	Chryseobacterium sp. BLS98	Genome Consortium for Active Teaching (GCAT), Lycoming College	Environment	Yes
2634166404	Chryseobacterium solincola DSM 22468	Genome Consortium for Active Teaching (GCAT), Lycoming College	Environment	Yes
2639762901	Chryseobacterium jeonii DSM 17048	Genome Consortium for Active Teaching (GCAT), Lycoming College	Environment	Yes
2643221533	Chryseobacterium sp. 312AMFChir4.1	University of North Carolina, Chapel Hill	Environment	Yes
2643221740	Chryseobacterium sp. Leaf201	Max Planck Institute for Plant Breeding Research	Environment	Yes
2643221822	Chryseobacterium sp. Leaf404	Max Planck Institute for Plant Breeding Research	Environment	Yes
2643221823	Chryseobacterium sp. Leaf405	Max Planck Institute for Plant Breeding Research	Environment	Yes
2643221920	Chryseobacterium sp. Leaf180	Max Planck Institute for Plant Breeding Research	Environment	Yes
2643221937	Chryseobacterium sp. Leaf394	Max Planck Institute for Plant Breeding Research	Environment	Yes
2645727576	Chryseobacterium angstadtii KM	Genome Consortium for Active Teaching (GCAT), Lycoming College	Environment	Yes
2645727825	Chryseobacterium sp. Hurlbut01	Oklahoma State Universtiy	Environment	Yes
2648501397	Chryseobacterium koreense CCUG 49689	Genome Consortium for Active Teaching (GCAT)	Environment	Yes
2648501837	Chryseobacterium sp. StRB126	Utsunomiya University	Environment	Yes
2654587629	Chryseobacterium sp. FH2	Genome Consortium for Active Teaching (GCAT), Lycoming College	Environment	Yes
2675903150	Chryseobacterium taeanense DSM 17071	DOE Joint Genome Institute (JGI)	Environment	Yes
2675903154	Chryseobacterium taichungense DSM 17453	DOE Joint Genome Institute (JGI)	Environment	Yes
2681812956	Chryseobacterium daecheongense DSM 15235	DOE Joint Genome Institute (JGI)	Environment	Yes
2681812957	Chryseobacterium defluvii DSM 14219	DOE Joint Genome Institute (JGI)	Environment	Yes
2681813503	Chryseobacterium pallidum DSM 18015	DOE Joint Genome Institute (JGI)	Environment	Yes
2681813504	Chryseobacterium shigense DSM 17126	DOE Joint Genome Institute (JGI)	Environment	Yes
2681813509	Chryseobacterium ureilyticum DSM 18017	DOE Joint Genome Institute (JGI)	Environment	Yes
2681813551	Chryseobacterium indoltheticum DSM 16778	DOE Joint Genome Institute (JGI)	Environment	Yes
2681813561	Chryseobacterium gambrini DSM 18014	DOE Joint Genome Institute (JGI)	Environment	Yes
2684622833	Chryseobacterium wanjuense DSM 17724	DOE Joint Genome Institute (JGI)	Environment	Yes
2684622856	Chryseobacterium frigidisoli DSM 26000	DOE Joint Genome Institute (JGI)	Environment	Yes
2684622890	Chryseobacterium humi DSM 21580	DOE Joint Genome Institute (JGI)	Environment	Yes
2684622901	Chryseobacterium formosense DSM 17452	DOE Joint Genome Institute (JGI)	Environment	Yes
2684622906	Chryseobacterium soldanellicola DSM 17072	DOE Joint Genome Institute (JGI)	Environment	Yes
2684622908	Chryseobacterium hungaricum DSM 19684	DOE Joint Genome Institute (JGI)	Environment	Yes
2684622910	Chryseobacterium oleae DSM 25575	DOE Joint Genome Institute (JGI)	Environment	Yes
2684623012	Chryseobacterium jejuense DSM 19299	DOE Joint Genome Institute (JGI)	Environment	Yes
2684623144	Chryseobacterium sp. IHB B 17019	CSIR-Institute of Himalayan Bioresource Technology	Environment	Yes
2695420930	Chryseobacterium arachidis DSM 27619	DOE Joint Genome Institute (JGI)	Environment	Yes
2695420944	Chryseobacterium takakiae DSM 26898	DOE Joint Genome Institute (JGI)	Environment	Yes
2695421044	Chryseobacterium zeae DSM 27623	DOE Joint Genome Institute (JGI)	Environment	Yes
2698536696	Chryseobacterium molle DSM 18016	DOE Joint Genome Institute (JGI)	Environment	Yes
2700988701	Chryseobacterium contaminans DSM 27621	DOE Joint Genome Institute (JGI)	Environment	Yes
2700988715	Chryseobacterium polytrichastri DSM 26899	DOE Joint Genome Institute (JGI)	Environment	Yes
2713896818	Chryseobacterium sp. ERMR1:04	CSIR-Institute of Himalayan Bioresource Technology	Environment	Yes
2713896886	Chryseobacterium aquaticum KCTC 12483	Genome Consortium for Active Teaching (GCAT), Lycoming College	Environment	Yes
2721755524	Chryseobacterium glaciei IHBB 10212	CSIR-Institute of Himalayan Bioresource Technology	Environment	Yes
2724679211	Chryseobacterium cucumeris GSE06	Korea University	Environment	Yes
2724679795	Chryseobacterium rhizoplanae DSM 29371	DOE Joint Genome Institute (JGI)	Environment	Yes
2724679817	Chryseobacterium profundimaris DSM 28214	DOE Joint Genome Institute (JGI)	Environment	Yes
2728368983	Chryseobacterium sp. JAH	Genome Consortium for Active Teaching (GCAT), Lycoming College	Environment	Yes
2728368984	Chryseobacterium greenlandense UMB34	Genome Consortium for Active Teaching (GCAT), Lycoming College	Environment	Yes
2728369107	Chryseobacterium kwangjuense KJ1R5	Korea University	Environment	Yes
2728369265	Chryseobacterium arachidiradicis DSM 27620	DOE Joint Genome Institute (JGI)	Environment	Yes
2734482070	Chryseobacterium geocarposphaerae DSM 27617	DOE Joint Genome Institute (JGI)	Environment	Yes
2739367874	Chryseobacterium sp. T16E-39	Chunlab, Inc	Environment	Yes
2751185877	Chryseobacterium artocarpi UTM-3	Korea University	Environment	Yes
2765235839	Chryseobacterium indologenes AA5	Harvard University	Environment	Yes
2765235860	Chryseobacterium taklimakanense NCTC 13490	Wellcome Trust Sanger Institute	Environment	Yes
2772190705	Chryseobacterium contaminans C-26	Korea University	Environment	Yes
2775507018	Chryseobacterium camelliae Dolsongi-HT1	Amorepacific	Environment	Yes
2778261677	Chryseobacterium culicis MYb25	University of Kiel	Environment	Yes
2791355143	Chryseobacterium sp. MYb7	University of Kiel	Environment	Yes
2802429322	Chryseobacterium piperi CFSAN055505	U.S. Food and Drug Administration	Environment	Yes
2816332188	Chryseobacterium aquifrigidense 110	DOE Joint Genome Institute (JGI)	Environment	Yes
2841710805	Chryseobacterium shandongense G0207	Bacterial Special Pathogens Branch (CDC)	Environment	Yes
2842083920	Chryseobacterium lathyri KCTC 22544	University of the Free State	Environment	Yes
2847598909	Chryseobacterium sp. NBC 122	Nakdonggang National Institute of Biological Resources	Environment	Yes
2847601893	Chryseobacterium indologenes StR 01	Sokoine University of Agriculture	Environment	Yes
2851067976	Chryseobacterium sp. 3008163	Norwegian University of Life Sciences	Environment	Yes
2859278571	Chryseobacterium sp. G0201	Bacterial Special Pathogens Branch (CDC)	Environment	Yes
2859292163	Chryseobacterium aureum 17S1E7	Chung-Ang University	Environment	Yes
2859301765	Chryseobacterium indoltheticum G0211	Bacterial Special Pathogens Branch (CDC)	Environment	Yes
2861269263	Chryseobacterium koreense DSM 25209	DOE Joint Genome Institute (JGI)	Environment	Yes
2871694252	Chryseobacterium aurantiacum F30	Fujian Academy of Agricultural Sciences	Environment	Yes
2871715513	Chryseobacterium sp. HMWF035	University of Illinois	Environment	Yes
2871720351	Chryseobacterium sp. KLBC 52	Southwest Forestry University	Environment	Yes
2871724848	Chryseobacterium sp. VAUSW3	Institute of Microbial Technology	Environment	Yes
2874341948	Chryseobacterium sp. HMWF001	University of Illinois	Environment	Yes
2874353682	Chryseobacterium sp. JV274	UMR5557	Environment	Yes
2874358511	Chryseobacterium phosphatilyticum ISE14	Korea university	Environment	Yes
2874377492	Chryseobacterium sp. HMWF028	University of Illinois	Environment	Yes
2876550328	Chryseobacterium scophthalmum VV8	Huaqiao University	Environment	Yes
2876554601	Chryseobacterium candidae JC507	Jawaharlal Nehru Technological University Hyderabad (JNTUH)	Environment	Yes
2876558947	Chryseobacterium lacus YLOS41	Shandong University	Environment	Yes
2881469986	Chryseobacterium nematophagum JUb129	University of Glasgow	Environment	Yes
2881473879	Chryseobacterium nematophagum JUb275	University of Glasgow	Environment	Yes
2886347146	Chryseobacterium indologenes P3	New Jersey Institute of Technology	Environment	Yes
2886351778	Chryseobacterium indologenes R7	New Jersey Institute of Technology	Environment	Yes
2886357245	Chryseobacterium bernardetii L8 draft	New Jersey Institute of Technology	Environment	Yes
2886362528	Chryseobacterium gleum N14	New Jersey Institute of Technology	Environment	Yes
2888279485	Chryseobacterium sp. POL2	Shandong University	Environment	Yes
GCF_006716485.1	Chryseobacterium aquifrigidense 110	DOE Joint Genome Institute (JGI)	Environment	No
2582581282	Chryseobacterium sp. CF299	DOE Joint Genome Institute (JGI)	Environment	No
2675903156	Chryseobacterium jeonii DSM 17048	DOE Joint Genome Institute (JGI)	Environment	No
2687453776	Chryseobacterium antarcticum DSM 17047	DOE Joint Genome Institute (JGI)	Environment	No
2806310754	Chryseobacterium culicis MYb44	University of Kiel	Environment	No
GCF_003182335.1	Chryseobacterium sp. AG844	DOE Joint Genome Institute (JGI)	Environment	Yes
GCF_003201365.1	Chryseobacterium sp. CBTAP 102	DOE Joint Genome Institute (JGI)	Environment	Yes
GCF_003610675.1	Chryseobacterium sp. AG363	DOE Joint Genome Institute (JGI)	Environment	Yes
GCF_003663845.1	Chryseobacterium sp. 7	DOE Joint Genome Institute (JGI)	Environment	Yes
GCF_003663845.1	Chryseobacterium xixisoli CGMCC 1.12802	DOE Joint Genome Institute (JGI)	Environment	Yes
GCF_900114875.1	Chryseobacterium limigenitum SUR2	DOE Joint Genome Institute (JGI)	Environment	Yes
GCF_900156015.1	Chryseobacterium sp. RU33C	DOE Joint Genome Institute (JGI)	Environment	Yes
GCF_900156075.1	Chryseobacterium sp. RU37D	DOE Joint Genome Institute (JGI)	Environment	Yes
QTTJ01000001	Chryseobacterium sp. 1335	DOE Joint Genome Institute (JGI)	Environment	Yes
2602041528	Chryseobacterium oranimense G311	European Bioinformatics Institute	Clinical setting	Yes
2648501464	Chryseobacterium indologenes J31	Zhejiang University	Clinical setting	Yes
2744054951	Chryseobacterium indologenes mars15	Research Unit on Emerging Infectious and Tropical Diseases ( URMITE )	Clinical setting	Yes
2775507017	Chryseobacterium timonianum G972	Research Unit on Emerging Infectious and Tropical Diseases ( URMITE )	Clinical setting	Yes
2808606673	Chryseobacterium balustinum NCTC 11212	Wellcome Trust Sanger Institute	Clinical setting	Yes
2847588393	Chryseobacterium nakagawai G0041	Bacterial Special Pathogens Branch (CDC)	Clinical setting	Yes
2847615610	Chryseobacterium sp. G0162	Bacterial Special Pathogens Branch (CDC)	Clinical setting	Yes
2851044757	Chryseobacterium sp. G0186	Bacterial Special Pathogens Branch (CDC)	Clinical setting	Yes
2859283039	Chryseobacterium bernardetii G0229	Bacterial Special Pathogens Branch (CDC)	Clinical setting	Yes
2871689712	Chryseobacterium oranimense G311	Research Unit on Emerging Infectious and Tropical Diseases ( URMITE )	Clinical setting	Yes
2874346625	Chryseobacterium sp. H3056	Bacterial Special Pathogens Branch (CDC)	Clinical setting	Yes
2882230390	Chryseobacterium phocaeense 6021061333	Research Unit on Emerging Infectious and Tropical Diseases ( URMITE )	Clinical setting	Yes
2654587544	Chryseobacterium indologenes CI_885	University of Malaya	Clinical setting	No
2888285624	Chryseobacterium sp. NEB161	New England Biolabs	Unclassified	No
