# Supplementary material for: Comparative resistomics analysis of multidrug‐resistant Chryseobacteria
Source: Environ Microbiol Rep. 2024 Jun 23;16(3):e13288. doi: 10.1111/1758-2229.13288 (PMC11194056; doi:10.1111/1758-2229.13288)
Supplement: Supplementary file 2 — Data S2. Supporting Information. [file EMI4-16-e13288-s003.xlsx]

## Sheet: Key core genes
Gene ID	Length (bp)	Identity (%)	E-value	Bit score	KO ID	Gene name	Function	Pathway
2886349473	376	100	0	848	KO:K02338	dnaN	DNA polymerase III subunit beta	Homologous recombination
2886348358	345	100	0	777	KO:K02340	holA	DNA polymerase III subunit delta
2886349176	184	100	0	442	KO:K02342	dnaQ	DNA polymerase III subunit epsilon
2886347268	194	100	1.3e-128	415	KO:K03550	ruvA	holliday junction DNA helicase RuvA
2886350697	340	100	0	764	KO:K03551	ruvB	holliday junction DNA helicase RuvB
2886350536	333	100	0	736	KO:K03553	recA	recombination protein RecA
2886349519	359	100	0	805	KO:K03629	recF	DNA replication and repair protein RecF
2886347573	695	100	0	1580	KO:K03655	recG	ATP-dependent DNA helicase RecG
2886348131	815	100	0	1860	KO:K04066	priA	primosomal protein N' (replication factor Y) (superfamily II helicase)
2886348690	930	100	0	2110	KO:K03701	uvrA	excinuclease ABC subunit A	Nucleotide excision repair
2886349114	943	100	0	2140	KO:K03701	uvrA	excinuclease ABC subunit A
2886351074	663	100	0	1480	KO:K03702	uvrB	excinuclease ABC subunit B
2886347289	597	100	0	1360	KO:K03703	uvrC	excinuclease ABC subunit C
2886347788	668	100	0	1520	KO:K01972		DNA ligase (NAD+)
2886347763	944	100	0	2110	KO:K02335	polA	DNA polymerase I
2886351533	1122	100	0	2530	KO:K03723	mfd	transcription-repair coupling factor (superfamily II helicase)
2886347218	376	100	0	848	KO:K00074	paaH	3-hydroxybutyryl-CoA dehydrogenase	phenylalanine and phenylacetate catabolic pathway
2886347706	376	100	0	880	KO:K00457	HPD	4-hydroxyphenylpyruvate dioxygenase
2886348582	398	100	0	911	KO:K00812	aspB	aspartate aminotransferase
2886347213	312	100	0	728	KO:K02609	paaA	ring-1,2-phenylacetyl-CoA epoxidase subunit PaaA
2886347214	93	100	1e-64	222	KO:K02610	paaB	ring-1,2-phenylacetyl-CoA epoxidase subunit PaaB
2886347215	249	100	0	589	KO:K02611	paaC	ring-1,2-phenylacetyl-CoA epoxidase subunit PaaC
2886347216	154	100	1.3e-116	376	KO:K02612	paaD	ring-1,2-phenylacetyl-CoA epoxidase subunit PaaD
2886347212	361	100	0	835	KO:K02613	paaE	ring-1,2-phenylacetyl-CoA epoxidase subunit PaaE
2886347225	831	100	0	1930	KO:K02618	paaZ	oxepin-CoA hydrolase / 3-oxo-5,6-dehydrosuberyl-CoA semialdehyde dehydrogenase
2886347217	266	100	0	604	KO:K15866	paaG	2-(1,2-epoxy-1,2-dihydrophenyl)acetyl-CoA isomerase

## Sheet: Mobile aadS
Chryseobacteria isolates					Pathogen contig/genome (NCBI accesion number)	Contig		Aads (nt)
Species	Source	Genome ID	Co-occurred MGE with aadS	Chryseobacterium contig (ID:start:stop)		Identity (%)	length	Identity (%)	length (bp)	Pathogen Species	Host
Chryseobacterium sp. SNU WT5	Animal	2888282617	Recombinase XerD	Ga0443270_01:1880528-1901391	NZ_CP007547.1	100	8576	99.4	864	Elizabethkingia anophelis	Human
Chryseobacterium lactis	Clinical	GCF_014220895.1_ASM1422089v1	IS91 family transposase, xerD	NZ_JACLEO010000042.1:1-8102	NZ_CP013690.1	99.705	3046	99.8	864	Myroides odoratimimus	Human
Chryseobacterium sp. POL2	Environment	2888279485	IS91 family transposase, xerD	Ga0439802_01:1847255-1868118	NZ_CP013690.1	99.963	2733	99.8	864	Myroides odoratimimus	Human
Chryseobacterium indologenes	Clinical	GCF_014220465.1_ASM1422046v1	Recombinase XerD	NZ_JACLDL010000004.1:152674-173537	NZ_RWHY01000040.1	99.27	1370	99.8	864	Bacteroides thetaiotaomicron	Human
Chryseobacterium indologenes	Clinical	GCF_014220145.1_ASM1422014v1	Recombinase XerD	NZ_JACLDY010000004.1:245788-266651	NZ_RWHY01000040.1	99.27	1370	99.8	864	Bacteroides thetaiotaomicron	Human
Chryseobacterium sp. VAUSW3	Environment	2871724848	Recombinase XerD	Ga0347461_03:923406-939449	NZ_CP072188.1	99.434	1060	99.8	864	Riemerella anatipestifer	Goose
Chryseobacterium bovis DSM 19482	Animal	2595699003	IS91 family transposase, xerD	LX71DRAFT_scaffold00046.46:11368-24032	NZ_QXFQ01000008.1	100	1037	99.8	864	Riemerella anatipestifer	Duck
Chryseobacterium greenlandense UMB34	Environment	2728368984	Recombinase XerD	Ga0127023_107:1-11064	NZ_QXFQ01000008.1	100	1037	99.8	864	Riemerella anatipestifer	Duck
Chryseobacterium sp. C3	Clinical	GCF_014218905.1_ASM1421890v1	IS91 family transposase, xerD	NZ_JACLCU010000008.1:1-19917	NZ_RWHY01000040.1	100	1054	99.8	864	Bacteroides thetaiotaomicron	Human

## Sheet: Mobile catB11_tetX
					TetX (WP_008651082.1)		catB11 (WP_035589996.1)
Species name	Source	Genome ID (IMG)	Contig ID (IMG)	Genome/Contig ID (NCBI)	Identity (%)	Length (aa)	Identity (%)	Length (aa)
Chryseobacterium taklimakanense NCTC 13490	Environment	2765235860	Ga0226281_11	NZ_LT906465.1	100	388	100	209
Chryseobacterium nematophagum JUb129	Environment	2881469986	Ga0439802_01	NZ_QWIU00000000.1	100	388	99.5	209
Chryseobacterium sp. SNU WT5	Animal	2888282617	Ga0443270_01	NZ_CP041687.1	100	378	100	209
Chryseobacterium sp. C3	Clinical	NA	NA	NZ_JACLCU010000008.1	100	388	100	209
Chryseobacterium sp. C2	Clinical	NA	NA	NZ_JACLCT010000068.1	100	388	100	209
Chryseobacterium indologenes Cl33	Clinical	NA	NA	NZ_JACLDY010000004.1	100	388	99	209
Chryseobacterium indologenes Cl21	Clinical	NA	NA	NZ_JACLDL010000004.1	100	388	99	209
Chryseobacterium lactis CL1	Clinical	NA	NA	NZ_JACLEN010000066.1	99.7	388	99	209
Chryseobacterium lactis CL2	Clinical	NA	NA	NZ_JACLEO010000042.1	99.7	388	99	209

## Sheet: abeS
Sepecies	Source	Detail source	Genome ID (IMG)	Genome ID (NCBI)	Contig containing abeS (IMG/NCBI ID)	abeS gene ID (IMG/NCBI)	Contig containing RayT (IMG/NCBI ID)	RayT transposase ID (IMG/NCBI)	Distance between abeS and RayT (absolute value, kbp)	Note
Chryseobacterium sp. CF365	Env	Populus root rhizosphere	2582581278	JQJM00000000.1	EW65DRAFT_scaffold00030.30	2585145328	EW65DRAFT_scaffold00030.30	2585145323	4.63
Chryseobacterium sp. Leaf394	Env	Arabidopsis leaf	2643221937		Ga0102417_111	2645606532	Ga0102417_106	2645606050	NA	AbeS and RayT located on different contigs but no abeS was detected within 10 kbp of RayT. Conlusion: not co-occurred
Chryseobacterium glaciei IHBB 10212	Env	Glacier	2721755524	CP015199.1	Ga0175320_11	2722887792	Ga0175320_11	2722889558	1891.65
Chryseobacterium rhizoplanae DSM 29371	Env	Maize rizosphere	2724679795		Ga0170415_104	2728105684	Ga0170415_105	2728105798	NA	AbeS and RayT located on different contigs but no abeS was detected within 10 kbp of RayT. Conlusion: not co-occurred
Chryseobacterium indoltheticum G0211	Env	Soil	2859301765		Ga0365182_01	2859302059	Ga0365182_01	2859303709	1712.81
Chryseobacterium indologenes P3	Env	Activated sludge	2886347146		Ga0453437_01	2886349394	Ga0453437_01	2886349400	3.987
Chryseobacterium gleum F93, ATCC 35910	Clinical	Clinical	2562617092		ACKQ02000007	2562965273	ACKQ02000007	2562965267	4.656
Chryseobacterium indologenes mars15	Clinical	Clinical	2744054951		Ga0133811_1202	2746293582	Ga0133811_1349	2746295707	NA	AbeS and RayT located on different contigs and the distance from abes/RayT to the end of the contigs were less than 10 kbp
Chryseobacterium indologenes FDAARGOS_337	Clinical	Clinical	2816332311		Ga0225936_11	2817525577	Ga0225936_11	2817525582	3.989
Chryseobacterium indologenes FDAARGOS_379	Clinical	Clinical	2816332345	CP023968.1	Ga0263394_11	2817646744	Ga0263394_11	2817646749	3.73
Chryseobacterium indologenes FDAARGOS_510	Clinical	Clinical	2847606532		Ga0349527_01	2847607991	Ga0349527_01	2847607985	4.678
Chryseobacterium indologenes FDAARGOS_537	Clinical	Clinical	2847611096		Ga0349907_01	2847614002	Ga0349907_01	2847613996	4.678
Chryseobacterium sp. G0186	Clinical	Clinical	2851044757		Ga0365024_01	2851045804	Ga0365024_01	2851047777	2160.94
Chryseobacterium gleum 110146	Clinical	Clinical	2851057275		Ga0397915_01	2851058488	Ga0397915_01	2851058492	3.851
Chryseobacterium indologenes H5559	Clinical	Clinical	2859305800		Ga0364998_01	2859306994	Ga0364998_01	2859307000	3.988
Chryseobacterium indologenes	Clinical	Clinical	NA	GCF_014218815.1_ASM1421881v1	NZ_JACLCZ010000001.1	GCF_014218815.1_ASM1421881v11078	NZ_JACLCZ010000001.1	GCF_014218815.1_ASM1421881v11074	4.678
Chryseobacterium indologenes	Clinical	Clinical	NA	GCF_014220145.1_ASM1422014v1	NZ_JACLDY010000001.1	GCF_014220145.1_ASM1422014v11373	NZ_JACLDY010000001.1	GCF_014220145.1_ASM1422014v11369	4.678
Chryseobacterium indologenes	Clinical	Clinical	NA	GCF_014220155.1_ASM1422015v1	NZ_JACLEB010000001.1	GCF_014220155.1_ASM1422015v11251	NZ_JACLEB010000001.1	GCF_014220155.1_ASM1422015v11247	4.678
Chryseobacterium indologenes	Clinical	Clinical	NA	GCF_014220165.1_ASM1422016v1	NZ_JACLDZ010000001.1	GCF_014220165.1_ASM1422016v11327	NZ_JACLDZ010000001.1	GCF_014220165.1_ASM1422016v11323	4.678
Chryseobacterium indologenes	Clinical	Clinical	NA	GCF_014220395.1_ASM1422039v1	NZ_JACLDN010000001.1	GCF_014220395.1_ASM1422039v11598	NZ_JACLDN010000001.1	GCF_014220395.1_ASM1422039v11594	4.678
Chryseobacterium indologenes	Clinical	Clinical	NA	GCF_014220445.1_ASM1422044v1	NZ_JACLDM010000001.1	GCF_014220445.1_ASM1422044v11090	NZ_JACLDM010000001.1	GCF_014220445.1_ASM1422044v11086	4.678
Chryseobacterium indologenes	Clinical	Clinical	NA	GCF_014220465.1_ASM1422046v1	NZ_JACLDL010000001.1	GCF_014220465.1_ASM1422046v11338	NZ_JACLDL010000001.1	GCF_014220465.1_ASM1422046v11334	4.678
Chryseobacterium indologenes	Clinical	Clinical	NA	GCF_014220695.1_ASM1422069v1	NZ_JACLDA010000021.1	GCF_014220695.1_ASM1422069v11810	NZ_JACLDA010000021.1	GCF_014220695.1_ASM1422069v11806	4.417
